# Supplementary material for: Cellulitis Is Associated with Severe Breast Cancer-Related Lymphedema: An Observational Study of Tissue Composition
Source: Cancers (Basel). 2021 Jul 17;13(14):3584. doi: 10.3390/cancers13143584 (PMC8303539; doi:10.3390/cancers13143584)
Supplement: Supplementary file 1 [file cancers-13-03584-s001.zip]

Archive with 2 entries (2 files):
- Supplementary_video_S1.avi
- Supplementary_video_S2.avi
